# Supplementary material for: How well do concentric radii approximate population exposure to volcanic hazards?
Source: Bull Volcanol. 2023 Dec 19;86(1):3. doi: 10.1007/s00445-023-01686-5 (PMC10730679; doi:10.1007/s00445-023-01686-5)
Supplement: Supplementary file 2 — Supplementary file2 (XLSX 19 KB) Online resource 2: Error analysis for population exposure available at https://doi.org/10.21979/N9/1Z99TC. [file 445_2023_1686_MOESM2_ESM.xlsx]

## Sheet: Tephra-CC_full
					Error		Regression
					MPE	Chi-square	Slope	Intercept
Hazard	VEI	Hazard intensity	Conditional occurrence probability (%)	Radius (km)
Column collapse PDC	3	–	10	10	1793	10748072	4.2287 [2.0982, 6.3591]	148281 [-104269, 400831]
				30	-46	300218	0.5465 [0.4105, 0.6825]	-27811 [-214893, 159271]
				100	-87	7788335	0.0417 [0.0236, 0.0598]	101449 [-142611, 345511]
			50	10	50	117465	1.2394 [0.841, 1.6379]	17135 [-30096, 64366]
				30	-78	707361	0.0998 [0.0615, 0.1381]	19710 [-33015, 72436]
				100	-93	8449486	0.0065 [0.0019, 0.0111]	52685 [-9465, 114836]
			90	10	-53	35684	0.3865 [0.219, 0.5541]	6733 [-13132, 26599]
				30	-89	833904	0.027 [0.0107, 0.0434]	11222 [-11288, 33733]
				100	-95	8592452	0.0014 [-0.0004, 0.0032]	23492 [-1062, 48048]
	4	–	10	10	3754	33942066	6.0474 [2.9612, 9.1336]	264480 [-101369, 630329]
				30	-23	181286	0.8252 [0.6459, 1.0045]	-26551 [-273228, 220125]
				100	-84	7339748	0.0662 [0.0417, 0.0907]	141270 [-189325, 471866]
			50	10	240	438412	1.9224 [1.3002, 2.5447]	39147 [-34612, 112908]
				30	-68	592560	0.1794 [0.1275, 0.2312]	21113 [-50245, 92471]
				100	-91	8309703	0.0136 [0.0071, 0.0201]	64438 [-23671, 152548]
			90	10	-7	31560	0.8641 [0.6461, 1.0822]	9004 [-16844, 34853]
				30	-81	767215	0.0553 [0.0294, 0.0813]	23593 [-12117, 59304]
				100	-94	8518966	0.0033 [0.0003, 0.0063]	44768 [4226, 85309]
	5	–	10	10	10168	173003528	7.1548 [2.4694, 11.8402]	560250 [4830, 1115671]
				30	10	578908	1.1656 [0.9032, 1.428]	46016 [-315009, 407042]
				100	-80	6686074	0.1046 [0.0729, 0.1364]	186333 [-241874, 614540]
			50	10	884	2295396	2.7672 [1.8097, 3.7248]	75556 [-37957, 189069]
				30	-58	452895	0.2915 [0.2244, 0.3586]	19734 [-72576, 112045]
				100	-89	8122102	0.023 [0.0139, 0.032]	82273 [-39733, 204279]
			90	10	71	96791	1.3363 [1.008, 1.6647]	15709 [-23213, 54632]
				30	-75	698351	0.0953 [0.0582, 0.1324]	29538 [-21482, 80558]
				100	-92	8438921	0.006 [0.0015, 0.0104]	63507 [3032, 123982]
Large clast	3	–	10	10	-98	73920	0.0008 [-0.0004, 0.0021]	172 [21, 324]
				30	-99	897265	0.0001 [-0.0, 0.0002]	141 [-10, 293]
				100	-99	8660390	0.0 [-0.0, 0.0]	209 [53, 366]
			50	10	-99	74171	0.0007 [-0.0001, 0.0014]	54 [-30, 140]
				30	-99	897521	0.0001 [0.0, 0.0001]	37 [-48, 122]
				100	-99	8660647	0.0 [-0.0, 0.0]	80 [-9, 170]
			90	10	-99	74346	0.0001 [-0.0001, 0.0002]	9 [-6, 26]
				30	-99	897698	0.0 [-0.0, 0.0]	13 [-3, 30]
				100	-99	8660824	-0.0 [-0.0, 0.0]	21 [4, 38]
	4	–	10	10	-85	67666	0.0209 [0.0077, 0.0342]	2136 [565, 3708]
				30	-95	890582	0.0014 [0.0001, 0.0026]	2457 [748, 4166]
				100	-97	8653570	0.0001 [-0.0001, 0.0002]	3165 [1388, 4942]
			50	10	-90	69999	0.0108 [0.0019, 0.0197]	1552 [496, 2608]
				30	-97	893133	0.0006 [-0.0003, 0.0014]	1838 [700, 2977]
				100	-98	8656189	0.0 [-0.0001, 0.0001]	2268 [1114, 3421]
			90	10	-94	71917	0.0047 [-0.0007, 0.0102]	936 [287, 1586]
				30	-98	895189	0.0002 [-0.0003, 0.0007]	1127 [439, 1816]
				100	-99	8658284	-0.0 [-0.0001, 0.0]	1360 [675, 2044]
	5	–	10	10	48	21084	1.2917 [1.1798, 1.4036]	8471 [-4791, 21734]
				30	-75	711766	0.0856 [0.0588, 0.1124]	27688 [-9184, 64562]
				100	-92	8457963	0.006 [0.0026, 0.0094]	52490 [6880, 98101]
			50	10	28	9269	1.1969 [1.1188, 1.2751]	4608 [-4651, 13868]
				30	-76	730356	0.0754 [0.05, 0.1008]	25904 [-9042, 60851]
				100	-93	8478997	0.0053 [0.0022, 0.0084]	47512 [5427, 89597]
			90	10	10	2472	1.0683 [1.0184, 1.1182]	1755 [-4158, 7668]
				30	-78	751968	0.0635 [0.0401, 0.087]	24185 [-8056, 56427]
				100	-93	8503114	0.0045 [0.0017, 0.0073]	42461 [4685, 80237]
Tephra	3	1	10	10	7191	61066931	5.0673 [2.6392, 7.4953]	429719 [141887, 717552]
				30	7	162812	0.7375 [0.6412, 0.8338]	144541 [12069, 277014]
				100	-80	7163684	0.0675 [0.0534, 0.0816]	221920 [31854, 411985]
			50	10	1140	3519450	2.4736 [1.4882, 3.459]	140254 [23443, 257066]
				30	-45	431656	0.3128 [0.2655, 0.3601]	43427 [-21592, 108447]
				100	-89	8036527	0.026 [0.0184, 0.0335]	99338 [-2650, 201328]
			90	10	204	220617	0.9938 [0.6144, 1.3731]	36556 [-8410, 81522]
				30	-77	697968	0.1037 [0.0754, 0.1321]	17363 [-21620, 56348]
				100	-94	8444405	0.0073 [0.0035, 0.0111]	47256 [-3571, 98084]
		100	10	10	-66	50040	0.1606 [0.1132, 0.208]	2499 [-3121, 8121]
				30	-90	869908	0.0082 [0.0025, 0.0139]	7099 [-708, 14908]
				100	-96	8632221	0.0005 [-0.0001, 0.0012]	9707 [1519, 17894]
			50	10	-80	63509	0.0427 [0.0217, 0.0637]	2908 [418, 5398]
				30	-94	885964	0.0027 [0.0006, 0.0047]	3695 [863, 6527]
				100	-97	8648815	0.0001 [-0.0001, 0.0003]	4990 [2001, 7979]
			90	10	-88	69290	0.0159 [0.0056, 0.0261]	1595 [381, 2809]
				30	-96	892366	0.0004 [-0.0006, 0.0014]	2382 [996, 3767]
				100	-98	8655375	0.0 [-0.0001, 0.0001]	2756 [1373, 4139]
	4	1	10	10	48449	2725945577	23.6206 [10.2986, 36.9426]	1990103 [410873, 3569334]
				30	368	11785000	3.8204 [3.2828, 4.358]	317265 [-422340, 1056870]
				100	-46	3057942	0.3739 [0.3118, 0.4359]	508961 [-328153, 1346077]
			50	10	20410	588916583	16.5312 [8.6532, 24.4093]	1059087 [125199, 1992976]
				30	158	3241547	2.396 [2.0822, 2.7098]	137698 [-294072, 569469]
				100	-62	4871937	0.2172 [0.1702, 0.2641]	407891 [-225407, 1041189]
			90	10	7953	158388649	6.7975 [2.8636, 10.7315]	600234 [133890, 1066579]
				30	46	694463	1.0295 [0.8148, 1.2442]	181630 [-113749, 477010]
				100	-77	6673969	0.0923 [0.0656, 0.1189]	306768 [-53024, 666561]
		100	10	10	1885	6536384	2.5053 [1.3194, 3.6911]	190461 [49882, 331040]
				30	-38	398187	0.3437 [0.2837, 0.4036]	68269 [-14204, 150744]
				100	-88	7937526	0.0312 [0.0234, 0.039]	106459 [1249, 211669]
			50	10	401	540614	1.062 [0.5775, 1.5465]	63172 [5739, 120606]
				30	-73	644436	0.1371 [0.1094, 0.1648]	19121 [-19002, 57245]
				100	-93	8381595	0.0107 [0.0067, 0.0147]	49554 [-4490, 103600]
			90	10	-12	41115	0.3333 [0.1179, 0.5486]	17439 [-8086, 42965]
				30	-91	816622	0.0476 [0.033, 0.0622]	-514 [-20590, 19562]
				100	-98	8577023	0.0028 [0.0009, 0.0048]	17955 [-8341, 44251]
	5	1	10	10	326473	118799494340	106.9697 [37.4453, 176.4941]	12836374 [4594731, 21078016]
				30	6778	948025074	17.814 [14.1608, 21.4671]	4800485 [-225372, 9826344]
				100	394	28244869	1.8625 [1.5322, 2.1928]	4661697 [206063, 9117332]
			50	10	132883	25734337265	64.3966 [18.8447, 109.9485]	7156609 [1756742, 12556477]
				30	2541	224775390	11.463 [9.096, 13.83]	1655666 [-1600707, 4912040]
				100	71	5233521	1.1668 [0.9343, 1.3992]	1840927 [-1294951, 4976807]
			90	10	49164	4513240754	32.3807 [11.0431, 53.7184]	3144109 [614674, 5673543]
				30	658	38022498	5.3184 [4.1328, 6.5039]	778087 [-852925, 2409101]
				100	-15	2399003	0.503 [0.3689, 0.6371]	1196297 [-612573, 3005168]
		100	10	10	27434	890993551	13.7022 [6.0036, 21.4008]	1188487 [275870, 2101104]
				30	154	2902622	2.2392 [1.9517, 2.5267]	197449 [-198076, 592976]
				100	-62	4985603	0.2016 [0.1574, 0.2457]	461776 [-133948, 1057500]
			50	10	9461	179121892	6.3925 [2.4735, 10.3116]	619778 [155203, 1084352]
				30	46	680120	0.9943 [0.7744, 1.2142]	202647 [-99843, 505138]
				100	-77	6688861	0.0906 [0.0643, 0.1168]	310944 [-43337, 665225]
			90	10	2988	23678646	1.7841 [-0.1048, 3.673]	353705 [129791, 577619]
				30	-21	459458	0.3854 [0.2644, 0.5064]	140445 [-26051, 306941]
				100	-87	7744999	0.0355 [0.0222, 0.0487]	179343 [418, 358268]

## Sheet: DC_full
					Error		Regression
					MPE	Chi-square	Slope	Intercept
Hazard	PDC Volume (m3)	Overspill buffer (m)	Conditional occurrence probability (%)	Radius (km)
Large clast	450000	300	10	10	-98	74050	0.0001 [-0.0013, 0.0016]	158 [-12, 330]
				30	-99	897392	0.0001 [-0.0001, 0.0002]	108 [-65, 282]
				100	-99	8660517	-0.0 [-0.0, 0.0]	189 [14, 363]
			50	10	-99	74351	0.0002 [0.0001, 0.0003]	2 [-9, 14]
				30	-99	897703	0.0 [-0.0, 0.0]	6 [-6, 19]
				100	-99	8660828	0.0 [-0.0, 0.0]	12 [0, 26]
			90	10	-99	74372	0.0 [-0.0, 0.0001]	0 [-2, 4]
				30	-99	897724	0.0 [-0.0, 0.0]	2 [-1, 5]
				100	-99	8660850	-0.0 [-0.0, 0.0]	3 [0, 7]
		990	10	10	-97	73561	0.0012 [-0.0013, 0.0037]	337 [41, 634]
				30	-99	896887	0.0002 [-0.0, 0.0004]	264 [-32, 562]
				100	-99	8660012	0.0 [-0.0, 0.0]	394 [89, 698]
			50	10	-99	74057	0.0009 [-0.0004, 0.0022]	98 [-57, 254]
				30	-99	897400	0.0001 [-0.0, 0.0002]	97 [-63, 258]
				100	-99	8660525	-0.0 [-0.0, 0.0]	168 [5, 330]
			90	10	-99	74213	0.0003 [-0.0004, 0.0011]	59 [-26, 145]
				30	-99	897562	0.0 [-0.0, 0.0001]	46 [-40, 134]
				100	-99	8660688	-0.0 [-0.0, 0.0]	89 [0, 177]
	9800000	300	10	10	-97	72848	0.0066 [0.0034, 0.0097]	294 [-79, 669]
				30	-99	896171	0.0004 [0.0001, 0.0007]	432 [1, 864]
				100	-99	8659293	0.0 [-0.0, 0.0]	664 [207, 1120]
			50	10	-99	73969	0.0044 [0.0031, 0.0058]	-124 [-289, 39]
				30	-99	897319	0.0002 [0.0, 0.0004]	14 [-211, 239]
				100	-99	8660444	0.0 [-0.0, 0.0]	93 [-141, 329]
			90	10	-99	74305	0.0013 [0.0008, 0.0017]	-58 [-111, -5]
				30	-99	897657	0.0001 [0.0, 0.0001]	-17 [-87, 51]
				100	-99	8660782	0.0 [-0.0, 0.0]	4 [-66, 76]
		990	10	10	-93	69705	0.0262 [0.0184, 0.0341]	498 [-431, 1428]
				30	-97	892908	0.0013 [0.0003, 0.0022]	1292 [-2, 2587]
				100	-98	8656000	0.0001 [-0.0, 0.0002]	1901 [526, 3276]
			50	10	-97	72462	0.0173 [0.0123, 0.0223]	-311 [-905, 282]
				30	-99	895784	0.0007 [0.0001, 0.0014]	323 [-539, 1186]
				100	-99	8658904	0.0 [-0.0, 0.0001]	636 [-259, 1532]
			90	10	-99	73739	0.0073 [0.0044, 0.0102]	-219 [-561, 123]
				30	-99	897085	0.0003 [-0.0, 0.0006]	60 [-377, 498]
				100	-99	8660210	0.0 [-0.0, 0.0]	250 [-199, 701]
